# Supplementary material for: Molecular Characterization of Clostridium difficile Isolates in China From 2010 to 2015
Source: Front Microbiol. 2018 Apr 30;9:845. doi: 10.3389/fmicb.2018.00845 (PMC5936795; doi:10.3389/fmicb.2018.00845)
Supplement: TABLE S1 — Detailed results, including molecular types and toxin gene profiles of all 199 isolates. [file Table_1.XLSX]

## Sheet: Sheet1
Isolate	Location	ST	clade	RT	tcdA	tcdB	tcdC	tcdR	tcdE	cdtA	cdtB
BJY002	BJ	332	4	UN	+	+	+	+	+	-	-
15097	BJ	139	1	UN	+	+	+	+	+	-	-
18063	BJ	2	1	UN	+	+	+	+	+	-	-
22037	BJ	3	1	UN	-	-	-	-	-	-	-
28047	BJ	2	1	UN	+	+	+	+	+	-	-
10005	BJ	39	4	UN	-	-	-	-	-	-	-
11032	BJ	109	4	UN	-	-	-	-	-	-	-
14085	BJ	2	1	UN	+	+	+	+	+	-	-
22012	BJ	205	1	UN	-	-	-	-	-	-	-
24078	BJ	48	1	UN	+	+	+	+	+	-	-
25058	BJ	5	3	UN	+	+	+	+	+	+	+
ZR13	BJ	118	1	UN	-	-	-	-	-	-	-
ZR25	BJ	117	1	UN	-	-	-	-	-	-	-
ZR56	BJ	35	1	46	+	+	+	+	+	-	-
ZR77	BJ	129	1	239	+	+	+	+	+	-	-
10115	BJ	102	1	207	+	+	+	+	+	-	-
25047	BJ	102	1	207	+	+	+	+	+	-	-
ZR2	BJ	102	1	207	+	+	+	+	+	-	-
CT55	BJ	100	1	199	-	-	-	-	-	-	-
ZR33	BJ	100	1	199	-	-	-	-	-	-	-
ZR49	BJ	100	1	199	-	-	-	-	-	-	-
ZR10	BJ	118	1	165	-	-	-	-	-	-	-
ZR78	BJ	118	1	165	-	-	-	-	-	-	-
14031	BJ	26	1	140	-	-	-	-	-	+	-
18051	BJ	26	1	140	-	-	-	-	-	+	-
BJY008	BJ	42	1	106	+	+	+	+	+	-	-
13017	BJ	53	1	103	+	+	+	+	+	-	-
17007	BJ	53	1	103	+	+	+	+	+	-	-
ZR57	BJ	53	1	103	+	+	+	+	+	-	-
10122	BJ	39	4	085	-	-	-	-	-	-	-
21076	BJ	48	1	084	-	-	-	-	-	-	-
ZR35	BJ	48	1	084	-	-	-	-	-	-	-
ZR43	BJ	48	1	084	-	-	-	-	-	-	-
04069	BJ	11	5	078	+	+	+	+	+	+	+
11034	BJ	11	5	078	+	+	+	+	+	+	+
25053-2	BJ	11	5	078	+	+	+	+	+	+	+
CT94	BJ	11	5	078	+	+	+	+	+	+	+
06011	BJ	11	5	078	+	+	+	+	+	+	+
10010	BJ	11	5	UN	+	+	+	+	+	+	+
12038	BJ	11	5	UN	+	+	+	+	+	+	+
21062	BJ	11	5	078	+	+	+	+	+	+	+
ZR5	BJ	55	1	070	+	+	+	+	+	-	-
ZR48	BJ	55	1	070	+	+	+	+	+	-	-
20054	BJ	36	1	056	+	+	+	+	+	-	-
ZR44	BJ	8	1	053	+	+	+	+	+	-	-
BJY003	BJ	35	1	046	+	+	+	+	+	-	-
25049	BJ	98	1	046	+	+	+	+	+	-	-
ZR3	BJ	35	1	046	+	+	+	+	+	-	-
ZR18	BJ	35	1	046	+	+	+	+	+	-	-
ZR22	BJ	35	1	046	+	+	+	+	+	-	-
ZR23	BJ	35	1	046	+	+	+	+	+	-	-
ZR37	BJ	35	1	046	+	+	+	+	+	-	-
ZR46	BJ	35	1	046	+	+	+	+	+	-	-
ZR61	BJ	118	1	046	+	+	+	+	+	-	-
ZR67	BJ	35	1	046	+	+	+	+	+	-	-
ZR71	BJ	35	1	046	+	+	+	+	+	-	-
ZR19	BJ	35	1	043/046	+	+	+	+	+	-	-
ZR27	BJ	99	1	043/046	+	+	+	+	+	-	-
ZR31	BJ	54	1	043/046	+	+	+	+	+	-	-
ZR54	BJ	35	1	043/046	+	+	+	+	+	-	-
ZR64	BJ	35	1	043/046	+	+	+	+	+	-	-
ZR79	BJ	35	1	043/046	+	+	+	+	+	-	-
ZR83	BJ	35	1	043/046	+	+	+	+	+	-	-
22067	BJ	35	1	043	+	+	+	+	+	-	-
CT39	BJ	35	1	043	+	+	+	+	+	-	-
27036	BJ	35	1	043	+	+	+	+	+	-	-
ZR69	BJ	35	1	043	+	+	+	+	+	-	-
ZR17	BJ	5	3	024	+	+	+	+	+	+	+
CT259	BJ	2	1	020	+	+	+	-	+	-	-
CT269	BJ	2	1	020	+	+	+	+	+	-	-
CT277	BJ	2	1	020	+	+	+	+	+	-	-
BJY001	BJ	81	4	017	-	+	+	+	+	-	-
BJY005	BJ	37	4	017	-	+	+	+	+	-	-
ZR8	BJ	37	4	017	-	+	+	+	+	-	-
ZR9	BJ	37	4	017	-	+	+	+	+	-	-
ZR29	BJ	37	4	017	-	+	+	+	+	-	-
ZR47	BJ	37	4	017	-	+	+	+	+	-	-
ZR51	BJ	37	4	017	-	+	+	+	+	-	-
ZR58	BJ	37	4	017	-	+	+	+	+	-	-
ZR59	BJ	37	4	017	-	+	+	+	+	-	-
ZR62	BJ	37	4	017	-	+	+	+	+	-	-
ZR65	BJ	37	4	017	-	+	+	+	+	-	-
ZR66	BJ	37	4	017	-	+	+	+	+	-	-
ZR68	BJ	37	4	017	-	+	+	+	+	-	-
ZR72	BJ	37	4	017	-	+	+	+	+	-	-
ZR73	BJ	37	4	017	-	+	+	+	+	-	-
ZR82	BJ	37	4	017	-	+	+	+	+	-	-
BJ08	BJ	37	4	017	-	+	+	+	+	-	-
BJY004	BJ	2	1	014	+	+	+	+	+	-	-
CT8	BJ	2	1	014	+	+	+	+	+	-	-
CT114	BJ	2	1	014	+	+	+	+	+	-	-
01047	BJ	2	1	014	+	+	+	+	+	-	-
ZR6	BJ	2	1	014	+	+	+	+	+	-	-
ZR11	BJ	2	1	014	+	+	+	+	+	-	-
ZR26	BJ	2	1	014	+	+	+	+	+	-	-
ZR34	BJ	48	1	014	+	+	+	+	+	-	-
ZR39	BJ	2	1	014	+	+	-	+	+	-	-
ZR70	BJ	2	1	014	+	+	+	+	+	-	-
BJY006	BJ	54	1	012	+	+	+	+	+	-	-
15100	BJ	54	1	012	+	+	+	+	+	-	-
CT107	BJ	54	1	012	+	+	+	+	+	-	-
ZR4	BJ	54	1	012	+	+	+	+	+	-	-
ZR7	BJ	54	1	012	+	+	+	+	+	-	-
ZR20	BJ	54	1	012	+	+	+	+	+	-	-
ZR21	BJ	54	1	012	+	+	+	+	+	-	-
ZR24	BJ	54	1	012	+	+	+	+	+	-	-
ZR28	BJ	29	1	012	+	+	+	+	+	-	-
ZR30	BJ	54	1	012	+	+	+	+	+	-	-
ZR36	BJ	54	1	012	+	+	+	+	+	-	-
ZR40	BJ	54	1	012	+	+	+	+	+	-	-
ZR53	BJ	54	1	012	+	+	+	+	+	-	-
ZR63	BJ	34	1	012	+	+	+	+	+	-	-
ZR74	BJ	54	1	012	+	+	+	+	+	-	-
ZR76	BJ	8	1	012	+	+	+	+	+	-	-
ZR80	BJ	35	1	012	+	+	+	+	+	-	-
20086	BJ	15	1	010	-	-	-	-	-	-	-
ZR12	BJ	15	1	010	-	+	+	+	+	-	-
ZR15	BJ	15	1	010	-	-	-	-	-	-	-
10007	BJ	3	1	009	-	-	-	-	-	-	-
29033	BJ	3	1	009	-	-	-	-	-	-	-
ZR1	BJ	3	1	009	-	-	-	-	-	-	-
ZR32	BJ	3	1	009	-	-	-	-	-	-	-
BJY007	BJ	8	1	002	+	+	+	+	+	-	-
BJY009	BJ	8	1	002	+	+	+	+	+	-	-
09066	BJ	8	1	002	+	+	+	+	+	+	-
28053	BJ	149	1	002	+	+	+	+	+	-	-
ZR38	BJ	8	1	002	+	+	+	+	+	-	-
ZR52	BJ	8	1	002	+	+	+	+	+	-	-
ZR55	BJ	8	1	002	+	+	+	+	+	-	-
ZR60	BJ	8	1	002	+	+	+	+	+	-	-
ZR75	BJ	8	1	002	+	+	+	+	+	-	-
ZR81	BJ	8	1	002	+	+	+	+	+	-	-
11068	BJ	3	1	001	+	+	+	+	+	-	-
20051	BJ	3	1	001	+	+	+	+	+	-	-
21074	BJ	3	1	001	+	+	+	+	+	-	-
21078	BJ	3	1	001	+	+	+	+	+	-	-
25053	BJ	3	1	001	+	+	+	+	+	-	-
ZR42	BJ	3	1	001	+	+	+	+	+	-	-
ZR45	BJ	3	1	001	+	+	+	+	+	-	-
ZR84	BJ	3	1	001	+	+	+	+	+	-	-
ZR41	BJ	92	1	216	+	+	+	+	+	-	-
ZR50	BJ	53	1	103	+	+	+	+	+	-	-
GZ001	GZ	54	1	012	+	+	+	+	+	-	-
GZ002	GZ	54	1	012	+	+	+	+	+	-	-
GZ003	GZ	3	1	009	-	-	-	-	-	-	-
HN1	HN	35	1	043/046	+	+	+	+	+	-	-
HN2	HN	35	1	043/046	+	+	+	+	+	-	-
HN3	HN	35	1	043/046	+	+	+	+	+	-	-
HN5	HN	35	1	043/046	+	+	+	+	+	-	-
HN11	HN	35	1	043/046	+	+	+	+	+	-	-
HN9	HN	37	4	017	-	+	+	+	+	-	-
HN10	HN	3	1	001	+	+	+	+	+	-	-
HZ001	HZ	1	2	027	+	+	+	+	+	+	+
HZ002	HZ	55	1	070	+	+	+	+	+	-	-
HZ003	HZ	35	1	043	+	+	+	+	+	-	-
HZ004	HZ	37	4	017	-	+	+	+	+	-	-
HZ005	HZ	3	1	001	+	+	+	+	+	-	-
SDLTF-4	SD	37	4	017	-	+	+	+	+	-	-
SDLTF-9	SD	54	1	012	+	+	+	+	+	-	-
TAFY29	SD	54	1	012	+	+	+	+	+	-	-
TAFY36	SD	3	1	001	+	+	+	+	+	-	-
JN12	SD	3	1	001	+	+	+	+	+	-	-
JN031	SD	3	1	001	+	+	+	+	+	-	-
JN033	SD	3	1	001	+	+	+	+	+	-	-
JN037	SD	3	1	001	+	+	+	+	+	-	-
JN043	SD	3	1	001	+	+	+	+	+	-	-
JN071	SD	3	1	001	+	+	+	+	+	-	-
JN090	SD	3	1	001	+	+	+	+	+	-	-
JN128	SD	3	1	001	+	+	+	+	+	-	-
JN159	SD	3	1	001	+	+	+	+	+	-	-
SH001	SH	149	1	UN	+	+	+	+	+	-	-
SH002	SH	33	1	UN	+	+	+	+	+	-	-
SH003	SH	129	1	239	+	+	+	+	+	-	-
SH004	SH	102	1	216	+	+	+	+	+	-	-
SH005	SH	102	1	216	+	+	+	+	+	-	-
SH006	SH	34	1	056	+	+	+	+	+	-	-
SH007	SH	35	1	043/046	+	+	+	+	+	-	-
SH008	SH	35	1	043/046	+	+	+	+	+	-	-
SH009	SH	35	1	043/046	+	+	+	+	+	-	-
SH010	SH	35	1	043/046	+	+	+	+	+	-	-
SH011	SH	37	4	017	-	+	+	+	+	-	-
SH012	SH	81	4	017	-	+	+	+	+	-	-
SH013	SH	37	4	017	-	+	+	+	+	-	-
SH014	SH	81	4	017	-	+	+	+	+	-	-
SH015	SH	81	4	017	-	+	+	+	+	-	-
SH016	SH	37	4	017	-	+	+	+	+	-	-
SH017	SH	37	4	017	-	+	+	+	+	-	-
SH018	SH	2	1	014	+	+	+	+	+	-	-
SH019	SH	14	1	014	+	+	+	+	+	-	-
SH020	SH	2	1	014	+	+	+	+	+	-	-
SH021	SH	54	1	012	+	+	+	+	+	-	-
SH022	SH	3	1	009	-	-	-	-	-	-	-
SH023	SH	8	1	002	+	+	+	+	+	-	-
SH024	SH	35	1	001	+	+	+	+	+	-	-
SH025	SH	3	1	001	+	+	+	+	+	-	-
SH026	SH	3	1	001	+	+	+	+	+	-	-
SH027	SH	3	1	001	+	+	+	+	+	-	-
XA001	XA	37	4	017	-	+	+	+	+	-	-
XA002	XA	54	1	012	+	+	+	+	+	-	-
